# Supplementary material for: Could texture features from preoperative CT image be used for predicting occult peritoneal carcinomatosis in patients with advanced gastric cancer?
Source: PLoS One. 2018 Mar 29;13(3):e0194755. doi: 10.1371/journal.pone.0194755 (PMC5875782; doi:10.1371/journal.pone.0194755)
Supplement: S1 File — (XLSX) [file pone.0194755.s001.xlsx]

## Sheet: Sheet1
ID	group_seeding1	ASM1	Contrast1	Entropy1	Correlation1	IDM1	Kurtosis1	Skewness1	Avg1	Std1	# of pixels1	Area1
1	1	0.001961	96.0725	6.41628	0.004246	0.129707	0.184885	0.573143	928.099	13.4588	304	135.639
2	1	0.001842	74.825	6.52895	0.002648	0.177044	6.2731	-2.21169	919.557	19.5341	494	133.337
3	1	0.002533	128.193	6.04891	0.002617	0.099707	-0.225712	0.104683	993.248	17.3185	157	57.1843
4	1	0.00071	123.368	7.5202	0.003439	0.112234	1.61334	0.583518	901.655	14.2063	3102	1257.58
5	1	0.000897	121.435	7.24581	0.002546	0.117541	-0.228802	0.211307	949.247	18.0861	933	448.537
6	1	0.001955	114.68	6.54343	0.002675	0.136323	1.77919	1.10153	964.296	19.0591	379	140.737
7	1	0.001002	90.5982	7.04623	0.001573	0.128459	-0.739005	-0.171083	979.967	24.0818	521	176.494
8	1	0.000724	220.339	7.42325	0.001333	0.085776	-0.352788	0.425833	925.03	25.2417	763	209.052
9	1	0.001082	198.81	6.94256	0.00046	0.099819	-1.0877	0.382717	1017.53	45.247	394	96.2049
10	1	0.001362	179.118	6.95376	0.001421	0.11395	6.02565	2.18498	923.982	24.0775	720	310.078
11	1	0.001426	188.397	6.64801	0.000646	0.094136	-0.27379	0.805579	1035.21	36.8489	270	87.8192
12	1	0.000863	123.771	7.33673	0.001781	0.118916	2.68935	1.44204	936.517	22.9443	1142	448.886
13	1	0.000846	112.657	7.41796	0.002742	0.124209	3.09623	1.3249	917.748	17.316	2914	1124.1
14	1	0.000554	594.162	7.64268	0.000537	0.072133	2.02408	1.38272	954.861	38.461	823	258.597
15	1	0.000928	150.578	7.19576	0.002211	0.107393	1.25116	0.657234	916.062	19.3142	780	291.503
16	1	0.000965	86.2063	7.17712	0.004055	0.135317	-0.084647	-0.017586	916.689	13.869	1174	475.952
17	1	0.000399	278.85	8.10737	0.001289	0.080961	2.19447	1.27654	914.3	24.3888	3408	1556.37
18	1	0.000648	220.413	7.47114	0.000862	0.091733	-0.300426	0.325029	965.626	32.1873	700	181.903
19	1	0.000792	241.538	7.3935	0.000939	0.10865	1.95536	1.31739	930.151	30.073	843	285.575
20	1	0.000773	99.9184	7.4962	0.002019	0.140374	3.26989	1.38939	940.515	20.9977	2372	763.243
21	1	0.00093	170.168	7.15264	0.001484	0.112341	0.42456	0.598223	949.062	24.5108	634	199.211
22	1	0.00097	124.268	7.26745	0.002078	0.148714	4.49024	1.62062	914.921	20.8122	1605	529.212
23	1	0.000393	187.876	8.00929	0.00035	0.091328	-1.24337	-0.341993	999.659	53.3138	1394	431.929
24	1	0.000957	132.807	7.26807	0.00234	0.121751	1.62582	1.0328	917.825	18.6452	1222	365.466
25	1	0.000879	286.024	7.36186	0.000888	0.10641	4.12135	1.85657	917.063	32.0195	1019	306.935
26	1	0.000564	195.536	7.75389	0.002209	0.086842	0.251149	0.392071	953.951	17.6523	2442	971.876
27	1	0.000825	103.542	7.24358	0.001311	0.107146	-0.537954	-0.166142	1079.37	27.014	619	182.491
28	1	0.000896	115.203	7.25535	0.002585	0.11554	-0.287217	0.247862	981.969	17.6256	1257	431.557
29	1	0.000766	280.943	7.29922	0.00078	0.088711	-0.62688	0.213136	982.373	33.8056	561	175.047
30	1	0.00048	264.213	7.83323	0.001372	0.080404	1.58503	0.812549	924.088	23.7812	1469	674.747
31	1	0.000544	185.846	7.87238	0.001879	0.093952	2.18179	1.0872	938.993	20.4687	4673	1593.67
32	1	0.000731	225.197	7.34366	0.000862	0.086766	0.061061	0.52187	972.33	32.7465	612	220.033
33	1	0.001	110.826	7.14529	0.003319	0.111535	-0.10681	0.278219	935.56	15.5156	943	361.485
34	1	0.000409	215.911	7.99232	0.001211	0.0946	-0.765866	-0.147976	968.708	26.6439	1904	666.826
35	1	0.001118	733.163	6.86476	0.00064	0.052359	1.13312	0.987516	2809.78	32.4918	352	161.682
36	1	0.000399	171.128	8.10704	0.000983	0.103075	-0.927146	0.221196	982.214	30.5127	2976	961.344
37	1	0.000728	223.613	7.37988	0.001604	0.07787	0.469101	0.390929	1005.11	22.0267	743	211.239
38	1	0.000503	296.979	7.91115	0.000883	0.080654	6.234	1.96625	921.224	30.6657	2040	658.986
39	1	0.000901	134.403	7.22732	0.003265	0.106114	-0.017727	0.207089	921.515	14.4621	953	372.266
40	1	0.000719	136.963	7.43193	0.000598	0.114154	-0.988518	0.335326	1002.99	40.5932	788	197
41	1	0.001118	175.135	6.97473	0.002393	0.094566	0.584712	0.166104	950.74	17.3906	566	232.287
42	0	0.000998	121.769	7.1152	0.002882	0.110868	0.496208	-0.42964	918.567	16.7759	753	263.718
43	0	0.001265	146.014	6.8916	0.003263	0.099945	0.683772	0.445893	935.686	13.8503	633	215.877
44	0	0.001179	119.718	6.96099	0.004119	0.115577	1.80223	0.736372	908.917	11.6915	869	331.02
45	0	0.001845	64.1182	6.50862	0.007509	0.151929	0.207651	0.195614	921.643	9.13661	695	281.76
46	0	0.001014	124.463	7.10202	0.003813	0.11625	0.298903	0.233908	920.926	12.8266	1014	355.127
47	0	0.002037	140.67	6.39553	0.002533	0.126843	5.18862	1.78328	958.615	19.0752	317	94.1299
48	0	0.001107	111.889	7.1563	0.002583	0.132432	3.50192	1.16512	940.011	19.1159	1241	368.502
49	0	0.001123	450.214	6.85495	0.000417	0.062838	-0.667677	0.680924	960.074	48.227	310	94.7097
50	0	0.001832	92.6023	6.50852	0.005074	0.121236	0.265525	0.165705	950.548	11.1846	407	166.016
51	0	0.001397	125.524	6.77263	0.002579	0.120384	0.414814	0.796065	911.641	17.8555	498	164.204
52	0	0.001303	163.888	6.82637	0.002974	0.102024	0.358697	0.449325	929.036	14.6107	478	196.171
53	0	0.001127	129.163	7.14049	0.003636	0.108723	5.28433	1.26542	922.227	13.5941	1964	710.727
54	0	0.001208	162.523	6.84476	0.001994	0.093849	-0.373861	-0.385279	1041.81	19.9631	392	118.075
55	0	0.001168	144.018	7.01541	0.002505	0.108741	1.34028	0.774539	925.928	17.4942	732	263.177
56	0	0.001745	80.8316	6.64799	0.004437	0.135754	0.366946	0.341865	926.953	13.4151	549	210.451
57	0	0.001741	157.392	6.54997	0.002602	0.127697	9.87905	2.49009	934.969	18.818	388	138.591
58	0	0.00101	122.513	7.11247	0.003409	0.112447	0.350067	0.530787	917.27	14.4743	836	328.607
59	0	0.00095	184.782	7.13291	0.00244	0.087788	-0.422723	0.23005	940.643	16.5177	677	266.109
60	0	0.001483	188.753	6.68788	0.002597	0.098357	1.46044	0.937013	913.17	15.0942	406	147.878
61	0	0.000863	154.648	7.28652	0.003232	0.099193	0.930257	0.542732	894.824	12.6816	1543	474.747
62	0	0.001037	149.204	7.0752	0.00271	0.104204	1.18457	0.74431	920.42	16.5422	676	193.601
63	0	0.000919	121.147	7.25758	0.003638	0.112439	0.255031	0.294933	918.673	13.5718	1422	481.717
64	0	0.000829	243.326	7.27304	0.002026	0.081	0.291213	0.003765	900.631	16.8398	783	265.249
65	0	0.00132	152.228	6.8734	0.002946	0.099109	0.679577	0.322054	953.201	15.4071	542	177.498
66	0	0.00138	102.661	6.78834	0.004743	0.114489	-0.016916	0.324244	916.017	11.2303	647	341.547
67	0	0.000954	231.197	7.10302	0.00155	0.087093	2.05613	1.16045	946.628	22.5296	549	145.962
68	0	0.001494	101.396	6.66314	0.003053	0.116193	-0.377738	0.319403	919.961	16.6761	413	117.418
69	0	0.001725	100.875	6.5723	0.004953	0.119562	0.926596	0.284189	894.503	10.3084	445	151.762
70	0	0.000502	173.753	7.88415	0.0025	0.097587	0.781057	0.436239	935.393	16.5269	5128	1322.38
71	0	0.000837	218.684	7.34347	0.002063	0.091703	2.13826	1.11315	908.19	17.7081	1141	459.74
72	0	0.001112	104.916	7.0376	0.00272	0.126361	2.35995	-1.32531	913.806	17.3851	790	280.341
73	0	0.000817	122.376	7.38979	0.003441	0.114157	0.629226	0.362606	915.865	14.2983	2164	651.823
74	0	0.000903	236.867	7.14116	0.00207	0.080735	-0.227375	-0.059587	909.432	17.0581	551	200.691
75	0	0.001314	97.4925	7.00141	0.00492	0.13563	0.133928	0.213605	912.447	11.0202	1509	611.765
76	0	0.00222	109.178	6.26204	0.004573	0.114115	-0.042842	0.088335	909.585	10.7744	258	105.883
77	0	0.001109	149.67	7.007	0.003292	0.098087	0.302344	0.024001	913.171	13.1799	738	220.715
78	0	0.001113	118.856	7.01813	0.0041	0.108524	-0.482619	0.133607	909.965	11.8914	1056	293.665
79	0	0.001267	138.554	6.84227	0.002777	0.10574	-0.043212	-0.013978	965.788	16.0158	476	149.565
80	0	0.000887	146.57	7.23824	0.00323	0.093468	0.033251	0.09106	934.32	13.8785	917	397.273
81	0	0.001593	106.842	6.71659	0.004674	0.115298	-0.287476	0.086887	904.02	10.2208	791	386.725
82	0	0.001103	133.929	7.07785	0.003735	0.109154	-0.081877	0.191925	887.902	11.543	1230	405.564
